# Supplementary material for: rhTPO Ameliorates Radiation-Induced Long-Term Hematopoietic Stem Cell Injury in Mice
Source: Molecules. 2023 Feb 18;28(4):1953. doi: 10.3390/molecules28041953 (PMC9961369; doi:10.3390/molecules28041953)
Supplement: Supplementary file 1 [file molecules-28-01953-s001.zip]

Archive with 1 entries (1 files):
- molecules-2174091-supplementary.pdf
